# Supplementary material for: Factors influencing effective decrease of controlled attenuation parameters in metabolic-associated steatotic liver disease: A multilevel linear regression analysis at Vajira Hospital
Source: PLoS One. 2025 Dec 3;20(12):e0336294. doi: 10.1371/journal.pone.0336294 (PMC12674518; doi:10.1371/journal.pone.0336294)
Supplement: S2 File — Minimal data set. (XLSX) [file pone.0336294.s002.xlsx]

## Sheet: use data multilevel
no	ID_number	Age	Male	DM_Obese	obese	Charlson_comorbid_index	HT	DLP	DM	Duration of DM	smoking	New_Steatosis_regress	Grade_fat_initial	Grade_fat_end	New_Grade_fat_initial	New_Grade_fat_end	Wt_loss_over3percent	New_wt_group	Wt_loss	CAP_initial	CAP_end	CAP_change	CAP_reduce_percent	CAP_reduce_10percent	CAPimproved	New_BIA_bodyfat_percent_change	New_BIA_bodyfat_percent_reduce	Total_calory	Total_cal_Gr012	Total_cal_Gr01	CHO	Carb_Gr012	Carb130	pro	pro1.2	Protein	Prot_Gr	Fat	Fat_Gr012	Fat_Gr01	New_percent_wt_change	New_BMI_percent_change	New_Waist_C_percent_change	New_SBP_percent_change	New_DBP_percent_change	New_CAP_percent_change	New_E_percent_change	New_NFS_percent_change	New_FIB4_percent_change
1	DM_001	48	0	DM_obesity	1	1	0	0	1	0.5	0	1	S3	S2	3	2	1	2	Wt loss > 3%	400	254	-146	-36.5	1	1	0	0	949.53	0	0	97.87	0	1	0.8	0	56.3	1	36.97	1	1	-10.5682	-10.5746	-11.5915	-4.83871	-22.5352	-36.5	-2.32558	222.222	-41.8182
2	DM_002	29	0	DM_obesity	1	1	0	0	1	3	0	0	S3	S3	3	3	1	2	Wt loss > 3%	316	312	-4	-1.26582	0	1	0.938967	0	1222.35	1	1	158.08	1	0	0.9	0	56.1	0	40.62	1	1	-3.8961	-3.88963	-3.16832	-9.42029	-5.61798	-1.26582	-6.06061	54.0419	-36.7347
3	DM_003	44	0	Non_DM_obesity	1	0	1	1	0	0	0	0	S3	S3	3	3	1	2	Wt loss > 3%	321	358	37	11.5265	0	0	-4.22833	1	731.76	0	0	84.94	0	1	0.5	0	45.6	0	23.28	0	0	-5.40984	-5.41859	-7.47967	-2.25564	3.79747	11.5265	11.25	-347.17	-31.3953
4	DM_004	18	1	Non_DM_obesity	1	0	0	0	0	0	0	0	S3	S3	3	3	0	1	Wt loss < 3%	348	386	38	10.9195	0	0	1.90678	0	1807.17	2	1	202.12	1	0	0.8	0	77.38	1	76.57	2	1	-0.826446	-0.831296	-1.78571	-23.741	16.1765	10.9195	-19.4805	20.8143	0
5	DM_005	61	0	DM_lean	0	1	1	1	1	2	0	1	S3	S0	3	0	1	2	Wt loss > 3%	310	185	-125	-40.3226	1	1	-2.65781	1	1532.83	2	1	199.64	1	0	1.3	1	66.33	1	52.1	1	1	-3.63636	-3.62832	-4.63918	6.29921	-10.2564	-40.3226	43.9024	-22.4248	42.5743
6	DM_006	33	1	Non_DM_obesity	1	0	0	0	0	0	0	0	S2	S3	2	3	0	0	Wt loss < 3%	286	400	114	39.8601	0	0	-8.17204	1	1067.36	0	0	133.74	1	0	0.5	0	52.96	0	35.61	0	0	6.91824	6.93475	-1.38585	-5.83942	-16.6667	39.8601	-48.6486	-42.8246	32.1429
7	DM_007	21	0	Non_DM_obesity	1	0	1	1	0	0	0	0	S2	S3	2	3	0	0	Wt loss < 3%	288	302	14	4.86111	0	0	0.803213	0	2354.6	2	1	292.46	2	0	0.8	0	66.57	1	102.05	2	1	1.07843	1.07685	2.15332	9.85915	-3.06122	4.86111	45	49.1912	-24.1379
8	DM_008	38	1	DM_obesity	1	1	1	1	1	0.2	0	0	S3	S3	3	3	0	0	Wt loss < 3%	335	389	54	16.1194	0	0	-10.2908	1	1915.13	2	1	269.66	2	0	0.6	0	67.3	0	63.02	1	1	3.87097	3.8681	-11.5582	-7.97546	1.23457	16.1194	43.2749	-9.61538	-6.41026
9	DM_009	68	0	DM_obesity	1	4	1	1	1	14	0	1	S3	S1	3	1	1	2	Wt loss > 3%	317	250	-67	-21.1356	1	1	-12.9442	1	1463.3	1	1	119.66	0	1	1.4	1	81.12	1	73.35	2	1	-14.4928	-14.6036	-13.127	20.7207	12.1212	-21.1356	-33.3333	-59.1022	-3.38983
10	DM_010	53	1	Non_DM_obesity	1	1	0	0	0	0	0	0	S3	S3	3	3	1	2	Wt loss > 3%	400	354	-46	-11.5	1	1	6.33609	0	1479.38	0	0	186.03	1	0	0.6	0	62.64	0	53.85	1	1	-3.40278	-3.33258	-2.83091	-6.56934	-13.9785	-11.5	27.8689	-60.1284	-1.81818
11	DM_011	54	0	Non_DM_obesity	1	1	0	0	0	0	0	1	S2	S0	2	0	0	1	Wt loss < 3%	287	180	-107	-37.2822	1	1	-6.56566	1	1361.37	1	1	185.71	1	0	0.9	0	61.69	1	41.3	1	1	-0.94451	-0.91954	-0.932401	-15.4362	-1.26582	-37.2822	2.04082	-22.2847	25
12	DM_012	50	0	DM_obesity	1	2	0	0	1	3	0	1	S2	S0	2	0	1	2	Wt loss > 3%	265	188	-77	-29.0566	1	1	-17.1429	1														-14.3662	-14.3788	-13.0636	2.20588	-3.0303	-29.0566	-13.4328	-8.77993	-15.7025
14	DM_014	53	1	DM_obesity	1	2	1	1	1	5	0	0	S2	S3	2	3	0	0	Wt loss < 3%	278	320	42	15.1079	0	0	34.2593	0	1602.57	1	1	214.22	1	0	0.7	0	56.94	0	57.54	1	1	2.02117	2.02646	2.32558	-9.61538	1.23457	15.1079	12.963	-163.142	-36.7187
15	DM_015	19	0	Non_DM_obesity	1	0	1	1	0	0	0	1	S2	S0	2	0	0	0	Wt loss < 3%	279	187	-92	-32.9749	1	1	-1.72414	1	1747.98	2	1	135.48	1	0	1.5	1	104.1	1	87.76	2	1	0.759219	0.749584	-4.89297	-13.3803	12.8205	-32.9749	-44.6429	19.0932	-20
16	DM_016	42	0	DM_obesity	1	1	1	1	1	3	0	0	S3	S3	3	3	0	1	Wt loss < 3%	400	411	11	2.75	0	0	1.98413	0	2368.35	2	1	282.49	2	0	1.7	1	137	1	76.71	2	1	-1.4652	-1.45985	-4.1415	-3.1746	-8.23529	2.75	17.0732	-50.9406	26.3158
17	DM_017	47	1	Non_DM_obesity	1	0	0	0	0	0	0	1	S2	S0	2	0	1	2	Wt loss > 3%	292	207	-85	-29.1096	1	1	-5.67951	1	1892.17	2	1	267.54	2	0	0.9	0	62.8	0	63.41	1	1	-3.3737	-3.37853	0.243506	-2.43902	15.1899	-29.1096	-45.3333	-97.2822	-44.4444
18	DM_018	59	1	DM_obesity	1	2	0	0	1	7	0	0	S1	S3	1	3	0	1	Wt loss < 3%	250	344	94	37.6	0	0	-7.8125	1	1561.21	1	1	213.06	1	0	0.9	0	49.81	0	56.63	1	1	-2.29555	-2.30469	-1.86698	-0.769231	-12.2222	37.6	-18.1818	-9.78102	-0.862069
19	DM_019	50	0	Non_DM_obesity	1	1	0	0	0	0	0	0	S1	S2	1	2	0	1	Wt loss < 3%	240	267	27	11.25	0	0	-4.51306	1	1289.1	1	1	172.63	1	0	0.5	0	44.9	0	46.55	1	1	-0.311526	-0.328108	-1.88889	3.2	3.79747	11.25	10.2564	-214.072	-47.2081
20	DM_020	35	1	DM_obesity	1	1	0	0	1	3	0	0	S1	S2	1	2	0	1	Wt loss < 3%	251	286	35	13.9442	0	0	-0.333333	1	1375.39	0	0	154.85	1	0	0.7	0	65.2	0	55.01	1	1	-0.325027	-0.347102	0.517063	-27.7108	-13.0952	13.9442	-11.6279	76.0647	-25
21	DM_021	54	1	Non_DM_obesity	1	1	1	1	0	0	0	0	S3	S3	3	3	0	0	Wt loss < 3%	329	332	3	0.911854	0	0	7.05882	0	2463.56	2	1	189.3	1	0	1.6	1	137.6	1	128.45	2	1	0.765306	0.770761	2.58303	-26.6234	-30.7692	0.911854	1.35135	150.813	14.9533
24	DM_024	37	0	Non_DM_obesity	1	0	1	1	0	0	0	0	S3	S3	3	3	1	2	Wt loss > 3%	331	343	12	3.62538	0	0	-0.42735	1	1236.63	1	1	123.7	0	1	1.1	0	79.91	1	46.9	1	1	-3.46284	-3.4629	-2.26917	11.1842	5.43478	3.62538	141.667	6.60211	15.0943
25	DM_025	36	0	Non_DM_obesity	1	0	1	1	0	0	0	1	S3	S0	3	0	1	2	Wt loss > 3%	299	193	-106	-35.4515	1	1	-3.86965	1	1548.46	2	1	124.39	0	1	1.1	0	93.77	1	75.08	2	1	-10.4406	-10.4484	-11.2351	-12.2581	-20.4082	-35.4515	-71.831	43.7177	-9.33333
26	DM_026	38	1	DM_obesity	1	1	1	1	1	3	0	0	S3	S3	3	3	0	1	Wt loss < 3%	308	346	38	12.3377	0	0	-0.438596	1	2036.62	2	1	178.93	1	0	1.9	1	123.8	1	91.74	2	1	-1.14754	-1.13814	-0.801749	-1.41844	14.0845	12.3377	-33.6538	49.5798	-12.3894
27	DM_027	56	1	DM_obesity	1	2	0	0	1	13	0	0	S3	S3	3	3	0	0	Wt loss < 3%	304	310	6	1.97368	0	0	7.54717	0	1607.71	1	1	189.41	1	0	0.9	0	65.41	0	65.37	1	1	1.10193	1.09309	-1.79325	-18.8679	-10.9756	1.97368	1.92308	-15.5601	37.8378
28	DM_028	58	0	DM_obesity	1	2	1	1	1	3	0	0	S2	S2	2	2	1	2	Wt loss > 3%	276	259	-17	-6.15942	0	1	-8.00821	1	1172.77	0	0	124.8	0	1	0.6	0	51.62	0	51.89	1	1	-4.75719	-4.75157	-4.53048	-13.9706	-13.75	-6.15942	-1.02041	157.655	11.9718
29	DM_029	23	0	Non_DM_obesity	1	0	0	0	0	0	0	0	S3	S3	3	3	0	0	Wt loss < 3%	339	328	-11	-3.24484	0	1	0.976562	0	1263.59	1	1	117.96	0	1	1.2	1	81.43	1	51.77	1	1	0	0	7.19603	2.23881	14.7541	-3.24484	54.5455	-327.961	-60.2564
30	DM_030	53	0	Non_DM_obesity	1	0	0	0	0	0	0	1	S3	S2	3	2	1	2	Wt loss > 3%	348	276	-72	-20.6897	1	1	-0.899281	1														-3.53288	-3.51474	7.65456	-14.1791	1.21951	-20.6897	-49.5192	41.6244	4.34783
32	DM_032	58	0	DM_obesity	1	2	1	1	1	2	0	0	S3	S3	3	3	1	2	Wt loss > 3%	355	356	1	0.28169	0	0	-3.58566	1	1487.91	1	1	136.97	1	0	1.2	1	68.86	1	73.83	2	1	-4.57097	-4.5722	4.43864	16.0839	-5.66038	0.28169	1.5873	-64.557	10.6667
34	DM_034	57	0	DM_obesity	1	2	1	1	1	3	0	1	S2	S1	2	1	1	2	Wt loss > 3%	278	250	-28	-10.0719	1	1	-6.72043	1	1623.83	2	1	186.08	1	0	1.3	1	93.92	1	55.97	1	1	-6.30252	-6.31688	-6.79012	10.2362	2.85714	-10.0719	-14.8148	51.0345	6.66667
35	DM_035	54	0	DM_obesity	1	2	1	1	1	13	0	0	S2	S3	2	3	1	2	Wt loss > 3%	294	307	13	4.42177	0	0	18.8235	0	1507.74	2	1	132.9	1	0	1.3	1	81.14	1	72.39	2	1	-7.97665	-7.9837	-1.05769	-21.4286	-4.91803	4.42177	-34.2857	-109.596	62.1622
36	DM_036	51	0	Non_DM_obesity	1	0	0	0	0	0	0	0	S3	S3	3	3	0	1	Wt loss < 3%	327	298	-29	-8.8685	0	1	2.8777	0	1089.12	0	0	96.09	0	1	1	0	67.66	1	48.23	1	1	-1.22783	-1.21272	0.522466	4.54545	20.9877	-8.8685	-6.45161	-28.6015	30.4348
37	DM_037	45	0	DM_obesity	1	1	1	1	1	7	0	0	S3	S3	3	3	0	1	Wt loss < 3%	337	330	-7	-2.07715	0	1	-0.672646	1	1551.22	2	1	179.5	1	0	1.4	1	80.43	1	56.82	1	1	-0.596659	-0.603318	-0.858779	-8.16327	6.97674	-2.07715	-5.26316	-42.9279	66
38	DM_038	61	0	Non_DM_obesity	1	2	1	1	0	0	0	0	S2	S3	2	3	0	0	Wt loss < 3%	276	304	28	10.1449	0	0	0.990099	0	1087.19	0	0	136.08	1	0	0.8	0	52.71	0	36.88	1	1	0	0	-2.24839	-1.96078	-10	10.1449	21.0526	-63.4656	-16.3158
39	DM_039	62	0	Non_DM_obesity	1	2	0	0	0	0	0	1	S3	S2	3	2	0	1	Wt loss < 3%	315	296	-19	-6.03175	0	1	-6.37813	1	1543.64	2	1	199.25	1	0			66.25	1	53.51	1	1	-2.5641	-2.56706	-0.792079	20.1754	-17.1053	-6.03175	3.0303	-4.85981	25
40	DM_040	48	0	Non_DM_obesity	1	0	0	0	0	0	0	0	S3	S3	3	3	0	0	Wt loss < 3%	391	380	-11	-2.8133	0	1	0.181818	0	1244.17	1	1	120.81	0	1	1	0	86.63	1	46.04	1	1	1.9432	2.55745	-3.64964	-3.47222	27.4194	-2.8133	89.3617	-35.2989	-36.2416
41	DM_041	59	0	DM_obesity	1	1	0	0	1	11	0	0	S3	S3	3	3	1	2	Wt loss > 3%	334	301	-33	-9.88024	0	1	-3.46821	1	1235.46	1	1	156.76	1	0	0.7	0	44.87	0	47.65	1	1	-3.61446	-3.61795	-10.2632	-7.97101	-17.8082	-9.88024	1.92308	-133.075	36.3636
42	DM_042	62	0	Non_DM_lean	1	3	1	1	0	0	0	1	S1	S0	1	0	1	2	Wt loss > 3%	246	100	-146	-59.3496	1	1	-3.73563	1	1651.43	2	1	151.35	1	0	1.9	1	106.4	1	70.29	2	1	-8.18182	-8.18331	-3.25843	-20.8333	7.14286	-59.3496	-7.84314	51.1188	-10.0592
43	DM_043	54	1	DM_obesity	1	2	1	1	1	5	0	0	S1	S1	1	1	0	0	Wt loss < 3%	243	228	-15	-6.17284	0	1	5.27859	0	1929.81	2	1	343.86	2	0	0.6	0	49.12	0	39.76	0	0	0	0	-0.792079	-4.7619	6.57895	-6.17284	60	130.699	-11.875
44	DM_044	37	1	Non_DM_obesity	1	0	0	0	0	0	0	0	S3	S3	3	3	1	2	Wt loss > 3%	363	337	-26	-7.16253	0	1	-9.38338	1	1364.36	0	0	186.22	1	0	0.9	0	62.27	0	41.15	1	1	-5.46512	-5.48523	-25.0413	-5.22388	-15.5556	-7.16253	-51.0417	-19.0848	28.5714
45	DM_045	36	0	DM_obesity	1	1	0	0	1	4	0	1	S3	S2	3	2	0	1	Wt loss < 3%	333	295	-38	-11.4114	1	1	-0.230415	1	1843.16	2	1	157.94	1	0	1.1	0	107.3	1	86.89	2	1	-1.35135	-1.34824	-1.83673	10.1852	4	-11.4114	22.6415	-26.824	25
46	DM_046	64	1	Non_DM_lean	0	2	1	1	0	0	0	0	S3	S3	3	3	0	0	Wt loss < 3%	318	339	21	6.60377	0	0	1.2987	0														3.27869	3.28552	3.75	-1.5873	-7.40741	6.60377	3.94737	36.7055	-20.3252
47	DM_047	37	0	Non_DM_obesity	1	0	1	1	0	0	0	0	S3	S3	3	3	1	2	Wt loss > 3%	321	321	0	0	0	0	-3.66133	1	1533.47	2	1	171.74	1	0	1.4	1	93.39	1	52.54	1	1	-6.06742	-6.47864	-2.69192	-9.23077	4	0	-32.381	-56.9111	-22.2222
48	DM_048	36	0	DM_obesity	1	1	1	1	1	1	0	0	S3	S3	3	3	0	0	Wt loss < 3%	376	394	18	4.78723	0	0	-0.580271	1	1858.38	2	1	213.17	1	0	1.2	1	105.8	1	64.7	2	1	3.65556	3.66589	9.15312	20	9.87654	4.78723	4.34783	8.17052	-14.2857
50	DM_050	44	0	Non_DM_obesity	1	0	1	1	0	0	0	0	S3	S3	3	3	0	1	Wt loss < 3%	335	373	38	11.3433	0	0	-0.592885	1	958.79	0	0	111.7	0	1	0.5	0	43.52	0	37.5	1	1	-1.14286	-1.14578	-5.84843	0	3.19149	11.3433	-63.0769	-61.6928	42.5926
51	DM_051	55	0	Non_DM_obesity	1	1	0	0	0	0	0	1	S3	S2	3	2	0	1	Wt loss < 3%	315	267	-48	-15.2381	1	1	-0.455581	1														-2.5641	-2.56706	-0.589971	3.47826	0	-15.2381	33.3333	-239.493	10.9375
52	DM_052	36	0	DM_obesity	1	1	0	0	1	4	0	1	S3	S2	3	2	0	1	Wt loss < 3%	333	288	-45	-13.5135	1	1	0.230415	0							1.8	1						-0.27027	-0.263071	-2.14724	5.26316	8.33333	-13.5135	18.8679	1.29969	50
53	DM_053	30	0	Non_DM_obesity	1	0	1	1	0	0	0	1	S2	S1	2	1	1	2	Wt loss > 3%	275	234	-41	-14.9091	1	1	-10.158	1	1452.9	1	1	194.56	1	0	0.8	0	58.06	1	49.15	1	1	-6.0241	-6.03857	-3.06022	12.3894	-11.8421	-14.9091	-28.8136	-45.3586	3.38983
54	DM_054	61	0	Non_DM_obesity	1	2	1	1	0	0	0	1	S3	S0	3	0	1	2	Wt loss > 3%	338	211	-127	-37.574	1	1	-6.52174	1	1344.12	1	1	148.11	1	0	0.9	0	60.72	1	56.52	1	1	-3.86667	-3.87039	-5.73441	-17.4825	-23.5294	-37.574	-22.7273	-923.636	-25.1497
55	DM_055	56	0	DM_obesity	1	2	1	1	1	1	0	1	S3	S1	3	1	1	2	Wt loss > 3%	359	224	-135	-37.6045	1	1	-9.38697	1	857.53	0	0	80.5	0	1	0.9	0	52.34	0	36.23	1	1	-3.72751	-3.72973	-2.12972	6.50407	16	-37.6045	-55.3398	-11.4967	-18.2609
56	DM_056	34	1	Non_DM_obesity	1	0	1	1	0	0	0	0	S3	S3	3	3	0	0	Wt loss < 3%	352	371	19	5.39773	0	0	3.21839	0	2113.89	2	1	182.56	1	0	1.1	0	111.4	1	104.23	2	1	1.5625	1.56986	-0.634921	16.4062	32.3077	5.39773	-8.86076	-43.4934	77.7778
57	DM_057	62	0	DM_obesity	1	3	0	0	1	1	0	1	S3	S0	3	0	1	2	Wt loss > 3%	317	207	-110	-34.7003	1	1	-7.4184	1	1841.23	2	1	201.28	1	0	1.6	1	90.65	1	74.82	2	1	-4.1791	-4.17726	-2.04819	0	5.06329	-34.7003	-22.8571	-317.399	-28.1768
58	DM_058	42	1	Non_DM_obesity	1	0	0	0	0	0	0	0	S3	S3	3	3	0	1	Wt loss < 3%	384	368	-16	-4.16667	0	1	6.40569	0	1962.11	2	1	242.41	2	0	1.1	0	91.83	1	69.45	1	1	-2.35955	-2.37581	2.91751	22.8814	32.3944	-4.16667	13.3333	9.03834	-41.573
59	DM_059	39	1	Non_DM_obesity	1	0	0	0	0	0	0	1	S3	S2	3	2	1	2	Wt loss > 3%	361	266	-95	-26.3158	1	1	-4.92611	1	1214.91	0	0	140.92	1	0	0.8	0	63	0	44.35	1	1	-3.09556	-6.48369	-1.42518	-10.3175	3.8961	-26.3158	-5.88235	-20.2335	15.5844
60	DM_060	56	0	Non_DM_obesity	1	1	1	1	0	0	0	1	S2	S1	2	1	0	1	Wt loss < 3%	292	229	-63	-21.5753	1	1	-5.72034	1	1094.2	0	0	117.99	0	1	1.2	1	63.81	1	40.77	1	1	-2.5641	-2.56714	-4.9763	-1.45985	-5.81395	-21.5753	-20.8333	-32.9486	24.0964
61	DM_061	54	0	DM_obesity	1	2	1	1	1	2	0	1	S3	S2	3	2	0	0	Wt loss < 3%	352	266	-86	-24.4318	1	1	1.12676	0	1170.81	0	0	205.16	1	0	0.7	0	44.33	0	19.2	0	0	1.38889	1.36789	0.640342	15.625	13.75	-24.4318	-2.22222	-5.82677	0.78125
62	DM_062	49	0	Non_DM_obesity	1	0	1	1	0	0	0	0	S3	S3	3	3	1	2	Wt loss > 3%	306	305	-1	-0.326797	0	1	-3.27103	1														-9.37178	-9.39165	-2.50216	-14.7287	8.10811	-0.326797	-11.5942	-41.8308	18.9189
63	DM_063	39	1	Non_DM_obesity	1	0	1	1	0	0	0	1	S3	S2	3	2	1	2	Wt loss > 3%	304	279	-25	-8.22368	0	1	-5.43478	1	1187.02	0	0	127.48	0	1	0.7	0	59.99	0	48.56	1	1	-4.78972	-4.79428	-2.16685	-2.11268	-4.81928	-8.22368	-34.6667	-3.11471	28.5714
64	DM_064	45	0	DM_obesity	1	1	1	1	1	1	0	1	S3	S2	3	2	0	1	Wt loss < 3%	371	289	-82	-22.1024	1	1	6.59574	0	1530.64	2	1	135.24	1	0	1.3	1	83.4	1	72.89	2	1	-1.80383	-1.81473	0.294406	-14.7651	-22.7273	-22.1024	18.6047	-97.7612	37.6623
65	DM_065	60	0	DM_obesity	1	3	1	1	1	3	0	0	S1	S2	1	2	0	0	Wt loss < 3%	251	263	12	4.78088	0	0	2.98805	0														1.17647	1.18711	0.820513	17.037	10.1266	4.78088	-69.8925	50.3876	-11.6788
66	DM_066	56	0	Non_DM_obesity	1	1	1	1	0	0	0	0	S3	S3	3	3	0	0	Wt loss < 3%	399	305	-94	-23.5589	1	1	3.78251	0														0	0	-1.40704	16.3934	2.5641	-23.5589	-13.6364	-140.805	-14.8352
[truncated: 108 more columns]
